# Supplementary material for: Adherent but Not Suspension-Cultured Embryoid Bodies Develop into Laminated Retinal Organoids
Source: J Dev Biol. 2021 Sep 10;9(3):38. doi: 10.3390/jdb9030038 (PMC8482155; doi:10.3390/jdb9030038)
Supplement: Supplementary file 1 [file jdb-09-00038-s001.zip]

Archive with 2 entries (2 files):
- Antibodies.pdf
- Primers.pdf
